# Supplementary material for: Increasing Prevalence of Pediatric Metabolic Syndrome and Its Components among Arab Youth: A Time-Series Study from 2010–2019
Source: Children (Basel). 2021 Dec 3;8(12):1129. doi: 10.3390/children8121129 (PMC8700288; doi:10.3390/children8121129)
Supplement: Supplementary file 1 [file children-08-01129-s001.zip]

Archive with 1 entries (1 files):
- children-1472149-supplementary.pdf
